# Supplementary material for: Antioxidants in Sunscreens: Which and What For?
Source: Antioxidants (Basel). 2023 Jan 6;12(1):138. doi: 10.3390/antiox12010138 (PMC9854756; doi:10.3390/antiox12010138)
Supplement: Supplementary file 1 [file antioxidants-12-00138-s001.zip]

Archive with 1 entries (1 files):
- antioxidants-2101351-supplementary.csv
