# Supplementary material for: Antioxidants in Sunscreens: Which and What For?
Source: Antioxidants (Basel). 2023 Jan 6;12(1):138. doi: 10.3390/antiox12010138 (PMC9854756; doi:10.3390/antiox12010138)
Supplement: Supplementary file 1 [file antioxidants-12-00138-s001.zip › antioxidants-2101351-supplementary.csv]

Function of each antioxidant reported in literature		Name	Total antioxidants found
1	antioxidant	Tocopherol	283
2	antioxidant	Tocopheryl Acetate	227
3	antioxidant	Ascorbyl Palmitate	44
4	antioxidant	Tocopheryl Glucoside	36
5	antioxidant	Oxothiazolidine	29
6	antioxidant	Ascorbic Acid	28
7	antioxidant	Ectoin	25
8	antioxidant	Ascorbyl Tetraisopalmitate	23
9	antioxidant	Niaciamida	19
10	antioxidant	Glycyrrhetinic Acid	18
11	antioxidant	Beta-Carotene	11
12	antioxidant	Ferulic Acid	9
13	antioxidant	Caffeic Acid	9
14	antioxidant	Ethyl Ferulate	9
15	antioxidant	Ethylhexyl Ferulate	8
16	antioxidant	3-O-Ethyl Ascorbic Acid	7
17	antioxidant	Hydroxyacetophenone	5
18	antioxidant	Ascorbyl Glucoside	4
19	antioxidant	Dimethylmethoxy chromanol	4
20	antioxidant	Resveratrol dimethyl ether	4
21	antioxidant	Carnosine	3
22	antioxidant	Caffeine	3
23	antioxidant	Propyl gallate	3
24	antioxidant	Sodium Metabisulfite	3
25	antioxidant	Ubiquinone	3
26	antioxidant	Retinyl Palmitate	3
27	antioxidant	Phenylethyl resorcinol	2
28	antioxidant	Asiaticoside	2
29	antioxidant	Troxerutin	2
30	antioxidant	Caffeyl glucoside	2
31	antioxidant	Manganese dioxide	2
32	antioxidant	Bis-ethylhexyl hydroxydimethoxy benzylmalonate	2
33	antioxidant	Epigallocatechin gallate	1
34	antioxidant	Dodecyl Gallate	1
35	antioxidant	Rosmarinyl glucoside	1
36	antioxidant	Gallyl glucoside	1
37	antioxidant	Isoquercitrin	1
38	antioxidant	Ergothioneine	1
39	antioxidant	Glucosylrutin	1
		Number of sunscreens	444
